# Supplementary material for: Clinicopathological Features as Prognostic Predictors of Poor Outcome in Papillary Thyroid Carcinoma
Source: Cancers (Basel). 2020 Oct 29;12(11):3186. doi: 10.3390/cancers12113186 (PMC7693726; doi:10.3390/cancers12113186)
Supplement: Supplementary file 1 [file cancers-12-03186-s001.zip]

Archive with 3 entries (2 files):
- cancers-968309-supple-xml/
- cancers-968309-supple-xml/cancers-968309-supple-xml.pdf
- cancers-968309-supple-xml/Povoa AA - Suplemental tables 2-5.xlsx
