# Supplementary material for: Clinicopathological Features as Prognostic Predictors of Poor Outcome in Papillary Thyroid Carcinoma
Source: Cancers (Basel). 2020 Oct 29;12(11):3186. doi: 10.3390/cancers12113186 (PMC7693726; doi:10.3390/cancers12113186)
Supplement: Supplementary file 1 [file cancers-12-03186-s001.zip › cancers-968309-supple-xml/Povoa AA - Suplemental tables 2-5.xlsx]

## Sheet: Supplemental table 2
Supplemental table 2: Clinicopathological features (page 1 of 3)
			All group PTC			Classical PTC			Follicular variant PTC			Oncocytic variant PTC			Agressive variants PTC			p-value
			n	n	%	n	n	%	n	n	%	n	n	%	n	n	%
				241	100		157	65.1		55	22.8		18	7.5		9	3.7
Patient characteristics
	Gender		241			157			55			18			9
		Female		202	83.8		135	86.0		43	78.2		16	88.9		7	77.8	0.443
		Male		39	16.2		22	14.0		12	21.8		2	11.1		2	22.2
	Age		241			157			55			18			9
		Mean ± Std		51.68 ± 15.2			50.74 ± 14.6			54.28 ± 16.2			51.15 ± 16.8			57.58 ± 14.8		0.312
	Age cut-off 55 year old		241			157			55			18			9
		< 55 year old		135	56.0		94	59.9		26	47.3		10	55.6		3	33.3	0.213
		≥ 55 year old		106	44.0		63	40.1		29	52.7		8	44.4		6	66.7
Surgery
	Main surgery		241			157			55			18			9
		Lobectomy and isthmectomy		13	5.4		6	3.8		6	10.9		0	0.0		1	11.1	0.020
		Total thyroidectomy		200	83.0		131	83.4		46	83.6		18	100.0		5	55.6
		Total thyroidectomy and lymph node dissection		28	11.6		20	12.7		3	5.5		0	0.0		3	33.3
	Second surgical procedure		238			156			54			18			9
		No		220	92.4		144	92.3		52	96.3		18	100.0		6	66.7	0.033
		Yes		18	7.6		12	7.7		2	3.7		0	0.0		3	33.3
	Resection margins		240			157			55			18			9
		R0		209	87.1		136	86.6		48	87.3		17	94.4		7	77.8	0.644
		R1		31	12.9		21	13.4		7	12.7		1	5.6		2	22.2
Histological characteristics
	Tumor size		241			157			55			18			9
		Mean ± Std		12.00 ± 10.0			12.00 ± 9.0			12.00 ± 10.0			15.00 ± 13.0			18.00 ± 12.0		0.304
	Nodule capsule		240			157			55			17			9
		Absent		187	78.2		136	86.6		32	58.2		11	61.1		8	88.9	<0.001
		Present		52	21.8		21	13.4		23	41.8		7	38.9		1	11.1
	Nodule margin		239			157			55			18			9
		Expansive		133	55.6		80	51.0		39	70.9		12	66.7		2	22.2	0.008
		Infiltrative		106	44.4		77	49.0		16	29.1		6	33.3		7	77.8
	Focality	N	241			157			55			18			9
		Unifocal		151	62.7		91	58.0		39	70.9		14	77.8		6	66.7	0.186
		Multifocal		90	37.3		66	42.0		16	29.1		4	22.2		3	33.3
	Laterality		239			156			55			18			9
		Unilateral		199	83.3		126	80.8		46	83.6		17	94.4		9	100.0	0.328
		Bilateral		40	16.7		30	19.2		9	16.4		1	5.6		0	0.0
	Solid component		237			156			54			18			9
		Absent		218	92.0		152	97.4		43	79.6		17	94.4		6	66.7	<0.001
		Present		19	8.0		4	2.6		11	20.4		1	5.6		3	33.3
	Inflammatory infiltrate		237			156			54			18			9
		Absent		25	10.5		10	6.4		13	24.1		2	11.1		0	0.0	0.005
		Present		212	89.5		146	93.6		41	75.9		16	88.9		9	100.0
	Fibrosis	N	237			156			54			18			9
		Absent		16	6.8		7	4.5		6	11.1		3	16.7		0	0.0	0.09
		Present		221	93.2		149	95.5		48	88.9		15	83.3		9	100.0
	Psammoma bodies	N	237			156			54			18			9
		Absent		155	65.4		84	53.8		50	92.6		15	83.3		6	66.7	<0.001
		Present		82	34.6		72	46.2		4	7.4		3	16.7		3	33.3
	Dystrophic calcification	N	238			156			55			18			9
		Absent		181	76.1		113	72.4		46	83.6		14	77.8		8	88.9	0.343
		Present		57	23.9		43	27.6		9	16.4		4	22.2		1	11.1
	Necrosis	N	237			156			54			18			9
		Absent		232	97.9		153	98.1		53	98.1		17	94.4		9	100.0	0.516
		Present		5	2.1		3	1.9		1	1.9		1	5.6		0	0.0
	Perypheric location	N	238			156			55			18			9
		No		21	8.8		13	8.3		8	14.5		0	0.0		0	0.0	0.003
		Yes, A		49	20.6		23	14.7		14	25.5		10	55.6		2	22.2
		Yes, B		168	70.6		120	76.9		33	60.0		8	44.4		7	77.8
Supplemental table 2: Clinicopathological features (page 2 of 3)
			All group PTC			Classical PTC			Follicular variant PTC			Oncocytic variant PTC			Agressive variants PTC			p-value
			n	n	%	n	n	%	n	n	%	n	n	%	n	n	%
				241	100		157	65.1		55	22.8		18	7.5		9	3.7
Histological characteristics
	Lymph vessel invasion		237			156			54			18			9
		Absent		190	80.2		120	76.9		49	90.7		16	88.9		5	55.6	0.023
		Present		47	19.8		36	23.1		5	9.3		2	11.1		4	44.4
	Venous invasion		239			157			55			18			9
		Absent		223	93.3		153	97.5		47	85.5		15	83.3		8	88.9	0.003
		Present		16	6.7		4	2.5		8	14.5		3	16.7		1	11.1
	Minimal extrathyroidal extension		230			151			54			18			6
		Absent		134	58.3		80	53.0		38	70.4		12	66.7		3	50.0	0.118
		Present		96	41.7		71	47.0		16	29.6		6	33.3		3	50.0
	Gross extrathyroidal extension		240			157			55			18			9
		Absent		230	95.8		151	96.2		54	98.2		18	100.0		6	66.7	0.009
		Present		10	4.2		6	3.8		1	1.8		0	0.0		3	33.3
	Central lymph node metastases		241			157			55
		Absent		223	92.5		145	92.4		52	94.5		17	94.4		9	100.0	0.953
		Present		18	7.5		12	7.6		3	5.5		1	5.6		0	0.0
	Extranodal extension of central lymph node metastases		241			157			55			18			9
		Absent		236	97.9		154	98.1		53	96.4		18	100.0		9	100.0	0.785
		Present		5	2.1		3	1.9		2	3.6		0	0.0		0	0.0
	Lateral lymph node metastases		241			157			55			18			9
		Absent		225	93.4		144	91.7		54	98.2		18	100.0		7	77.8	0.066
		Present		16	6.6		13	8.3		1	1.8		0	0.0		2	22.2
	Extranodal extension of lateral lymph node metastases		241			157			55			18			9
		Absent		236	97.9		153	97.5		55	100.0		18	100.0		8	88.9	0.189
		Present		5	2.1		4	2.5		0	0.0		0	0.0		1	11.1
Staging (8th AJCC/UICC edition)
	T stage		241			157			55			18			9
		T1a		96	39.8		65	41.4		23	41.8		5	27.8		2	22.2	0.052
		T1b		97	40.2		64	40.8		21	38.2		8	44.4		4	44.4
		T2		31	12.9		18	11.5		7	12.7		5	27.8		0	0.0
		T3a		7	2.9		4	2.5		3	5.5		0	0.0		0	0.0
		T3b		9	3.7		6	3.8		0	0.0		0	0.0		3	33.3
		T4a		1	0.4		0	0.0		1	1.8		0	0.0		0	0.0
	N stage		241			157			55			18			9
		N0		207	85.9		132	84.1		51	92.7		17	94.4		7	77.8	0.215
		N1		34	14.1		25	15.9		4	7.3		1	5.6		2	22.2
	M stage		241			157			55			18			9
		M0		237	98.3		155	98.7		53	96.4		18	100.0		9		0.554
		M1		4	1.7		2	1.3		2	3.6		0	0.0		0
	Stage		241			157			55			18			9
		I		225	93.4		148	94.3		50	90.9		18	100.0		7	77.8	0.242
		II		12	5.0		7	4.5		3	5.5		0	0.0		2	22.2
		IVB		4	1.7		2	1.3		2	3.6		0	0.0		0	0.0
RAI treatment
	RAI treatment		241			157			55			18			9
		No		59	24.5		36	22.9		18	32.7		4	22.2		1	11.1	0.425
		Yes		182	75.5		121	77.1		37	67.3		14	77.8		8	88.9
	RAI number of treatments		182			121			37			14			8
		1		156	85.7		102	84.3		33	89.2		14	100.0		6	75.0	0.281
		More than 1		26	14.3		19	15.7		4	10.8		0	0.0		2	25.0
	RAI global dosage		241			157			55			18			9
		Median ± IA		100.00 ± 28.0			100.00 ± 44.0			100.00 103.0			100.00 ± 29.00			106.30 ± 132.0		0.126
Supplemental table 2: Clinicopathological features (page 3 of 3)
			All group PTC			Classical PTC			Follicular variant PTC			Oncocytic variant PTC			Agressive variants PTC			p-value
			n	n	%	n	n	%	n	n	%	n	n	%	n	n	%
				241	100		157	65.1		55	22.8		18	7.5		9	3.7
Risk stratification
	Risk stratification (RAI-treated)		182			120			37			14			8
		Low		68	37.4		42	35.0		17	45.9		6	42.9		2	25.0	0.197
		Intermediate		96	52.7		68	56.7		17	45.9		8	57.1		3	37.5
		High		18	9.9		10	8.3		3	8.1		0	0.0		3	37.5
	Risk stratification (non-RAI treated)		59			36			18			4			1
		Low		44	74.6		25	69.4		15	83.3		4	100.0		0	0.0	0.331
		Intermediate		14	23.7		10	27.8		3	16.7		0	0.0		1	100.0
		High		1	0.4		1	2.8		0	0.0		0	0.0		0	0.0
	First dinamyc risk stratification (RAI-treated)		173			115			35			13			7
		Excelent		118	68.2		72	62.6		27	77.1		12	92.3		4	57.1	0.195
		Indeterminate		28	16.2		23	20.0		4	11.4		1	7.7		0	0.0
		Biochemical incomplete		8	4.6		7	6.1		0	0.0		0	0.0		1	14.3
		Structural incomplete		19	11.0		13	11.3		4	11.4		0	0.0		2	28.6
	First dinamyc risk stratification (non-RAI treated)		57			35			17			4			1
		Excelent		41	71.9		27	77.1		11	64.7		2	50.0		1	100.0	0.526
		Indeterminate		10	17.5		4	11.4		5	29.4		1	25.0		0	0.0
		Biochemical incomplete		5	8.8		3	8.6		1	5.9		1	25.0		0	0.0
		Structural incomplete		1	1.8		1	2.9		0	0.0		0	0.0		0	0.0
	Global dinamyc risk stratification (RAI-treated)		182			121			37			14			8
		Excelent		145	79.7		95	78.5		33	89.2		12	85.7		4	50.0	0.002
		Indeterminate		21	11.5		19	15.7		0	0.0		2	14.3		0	0.0
		Biochemical incomplete		2	1.1		1	0.8		0	0.0		0	0.0		1	12.5
		Structural incomplete		14	7.7		6	5.0		4	10.8		0	0.0		3	37.5
	Global dinamyc risk stratification (without RAI treatment)		58			36			17			4			1
		Excelent		43	74.1		28	77.8		12	70.6		2	50.0		1	100.0	0.257
		Indeterminate		13	22.4		8	22.2		4	23.5		1	25.0		0	0.0
		Biochemical incomplete		2	3.4		0	0.0		1	5.9		1	25.0		0	0.0
		Structural incomplete		0	0.0		0	0.0		0	0.0		0	0.0		0	0.0
Follow- up
	Recurrence / persistence disease	N	241			157			55			18			9
		No		184	76.3		119	75.8		45	81.8		14	77.8		5	55.6
		Disease recurrence		12	5.0		9	5.7		2	3.6		1	5.6		0	0.0
		Disease persistence		45	18.7		29	18.5		8	14.5		3	16.7		4	44.4
	Development of structural disease during follow up	N	241			157			55			18			9
		No		216	89.6		141	89.8		51	92.7		17	94.4		6	66.7	0.133
		Yes		25	10.4		16	10.2		4	7.3		1	5.6		3	33.3
	Biochemical disease	N	238			155			54			18			9
		No		184	77.3		119	76.8		45	83.3		14	77.8		5	55.6	0.299
		Yes		54	22.7		36	23.2		9	16.7		4	22.2		4	44.4
	PTC related death	N	241			157			55			18
		No		227	94.2		153	97.5		53	96.4		18	94.4		6	66.7	0.007
		Deceased of other causes		5	2.1		3	1.9		1	1.8		1	5.6		0	0.0
		Deceased of PTC		9	3.7		4	2.5		2	3.6		0	0.0		3	33.3
	Status at the end of the follow up	N	241			157			55			18			9
		No evidence of disease		186	77.2		121	77.1		45	81.8		14	77.8		5	55.6	0.131
		Evidence of desease		41	17.0		29	18.5		7	12.7		3	16.7		1	11.1
		Deceased		14	5.8		7	4.5		3	5.5		1	5.6		3	33.3

## Sheet: Supplemental table 3
Supplemental table 3: Clinicopathological features concerning recurrent/persistent disease
		All group PTC				Classical PTC				Follicular variant PTC				Oncocytic variant PTC				Agressive variants PTC
		Recurrence/Persistence				Recurrence/Persistence				Recurrence/Persistence				Recurrence/Persistence				Recurrence/Persistence
		n	No	Yes	p-value	n	No	Yes	p-value	n	No	Yes	p-value	n	No	Yes	p-value	n	No	Yes	p-value
Gender		157				157				55				18				9
	Female		161 (87.5%)	41 (71.9%)	0.005		105 (88.2%)	30 (78.9%)	0.151		37 (82.2%)	6 (60.0%)	0.199		13 (92.9%)	3 (75.0%)	0.405		5 (100.0%)	2 (50.0%)	0.167
	Male		23 (12.5%)	16 (28.1%)			14 (11.8%)	8 (21.1%)			8 (17.8%)	4 (40.%)			1 (7.1%)	1 (25.0%)			0 (0.0%)	2 (50.0%)
Age		241				157				55				18				9
	Mean ± Std		51.67 ± 14.24	51.69 ± 18.12	0.994		51.14 ± 13.4	49.46 ± 17.9	0.596		52.39 ± 16.3	62.79 ± 13.2	0.066		51.30 ± 13.4	50.64 ± 28.8	0.967		62.97 ± 13.0	50.83 ± 15.7	0.244
Lymph node dissection		241				157				55				18				9
	Absent		171 (92.9%)	42 (73.7%)	<0.001		109 (91.6%)	28 (73.7%)	0.009		43 (95.6%)	9 (90.0%)	0.459		14 (100.0%)	4 (100.0%)			5 (100.0%)	1 (25.0%)	0.048
	Present		13 (7.1%)	15 (26.3%)			10 (8.4%)	10 (26.3%)			2 (4.4%)	1 (10.0%)			0 (0.0%)	0 (0.0%)			0 (0.0%)	3 (75.0%)
Nodule size		241				157				55				18				9
	Mean ± Std		13.39 ± 8.85	18.42 ± 13.94	0.051		12.24 ± 7.1	19.39 ± 13.1	0.009		15.16 ± 12.3	13.50 ± 11.0	0.585		17.07 ± 9.1	10.0 ± 3.5	0.158		12.8 ± 6.2	32.5 ± 25.3	0.063
Necrosis		237				156				55				18				9
	Absent		182 (99.5%)	50 (92.6%)	0.010		119 (100.0%)	34 (91.9%)	0.013		45 (100.0%)	8 (88.9%)	0.167		13 (92.9%)	4 (100.0%)	1.000		5 (100.0%)	4 (100.0%)
	Present		1 (0.5%)	4 (7.4%)			0 (0.0%)	3 (8.1%)			0 (0.0%)	1 (11.1%)			1 (7.1%)	0 (0.0%)			0 (0.0%)	0 (0.0%)
Lymph vessel invasion		237				156				54				18				9
	Absent		156 (85.2%)	34 (63.0%)	0.001		98 (82.4%)	22 (59.5%)	0.007		41 (91.1%)	8 (88.9%)	1.000		14 (100.0%)	2 (50.0%)	0.039		3 (60.0%)	2 (50.0%)	1.000
	Present		27 (14.8%)	20 (37.0%)			21 (17.6%)	15 (40.5%)			4 (8.9%)	1 (11.1%)			0 (0.0%)	2 (50.0%)			2 (40.0%)	2 (50.0%)
Gross extrathyroidal invasion		240				157				55				18				9
	Absent		180 (97.8%)	50 (89.3%)	0.012		116 (97.5%)	35 (92.1%)	0.153		45 (100.0%)	9 (90.0%)	0.182		14 (100.0%)	4 (100.0%)			4 (80.0%)	2 (50.0%)	0.524
	Present		4 (2.2%)	6 (10.7%)			3 (2.5%)	3 (7.9%)			0 (0.0%)	1 (10.0%)			0 (0.0%)	0 (0.0%)			1 (20.0%)	2 (50.0%)
Lateral lymph node metastases		241				157				55				18				9
	Absent		176 (95.7%)	49 (86.0%)	0.01		112 (94.1%)	32 (84.2%)	0.054		44 (97.8%)	10 (100.0%)	1.000		14 (100.0%)	4 (100.0%)			5 (100.0%)	2 (50.0%)	0.167
	Present		8 (4.3%)	8 (14.0%)			7 (5.9%)	6 (15.8%)			1 (2.2%)	0 (0.0%)			0 (0.0%)	0 (0.0%)			0 (0.0%)	2 (50.0%)
Extranodal extension of lateral lymph node metastases		241				157				55				18				2
	Absent		183 (99.5%)	53 (93.0%)	0.012		118 (99.2%)	35 (92.1%)	0.044		45 (100.0%)	10 (100.0%)			14 (100.0%)	4 (100.0%)			5 (100.0%)	3 (75.0%)	0.444
	Present		1 (0.5%)	4 (7.0%)			1 (0.8%)	3 (7.9%)			0 (0.0%)	0 (0.0%)			0 (0.0%)	0 (0.0%)			0 (0.0%)	1 (25.0%)
Resection margins		240				157				55				18				9
	R0		169 (91.8%)	40 (71.4%)	<0.001		110 (92.4%)	26 (68.4%)	<0.001		39 (86.7%)	9 (0.0%)	1.000		14 (100.0%)	3 (75.0%)	0.222		5 (100.0%)	2 (50.0%)	0.167
	R1/R2		15 (8.2%)	16 (28.6%)			9 (7.6%)	12 (31.6%)			6 (13.3%)	1 (10.0%)			0 (0.0%)	1 (25.0%)			0 (0.0%)	2 (50.0%)
Second surgical procedure		238				156				54				18				9
	Absent		181 (99.5%)	39 (69.6%)	<0.001		117 (99.2%)	27 (71.1%)	<0.001		44 (100.0%)	8 (80.0%)	0.031		14 (100.0%)	4 (100.0%)			5 (100.0%)	1 (25.0%)	0.048
	Present		1 (0.5%)	17 (30.4%)			1 (0.8%)	11 (28.9%)			0 (0.0%)	2 (20.%)			0 (0.0%)	0 (0.0%)			0 (0.0%)	3 (75.0%)
Number RAI treatments		182				121				37				14				8
	1		136 (97.1%)	20 (47.6%)	<0.001		88 (96.7%)	14 (46.7%)	<0.001		31 (96.9%)	2 (40.0%)	0.005		12 (100.0%)	2 (100.0%)			4 (100.0%)	2 (50.0%)	0.429
	>1		4 (2.9%)	22 (52.4%)			3 (3.3%)	16 (53.3%)			1 (3.1%)	3 (60.0%)			0 (0.0%)	0 (0.0%)			0 (0.0%)	2 (50.0%)
Global dosage of RAI		241				157				55				18				9
	Mean ± Std		85.5 ± 61.29	183 ± 178.39	<0.001		88.05 ± 66.7	187.45 ± 151.4	<0.001		76.83 ± 53.2	160.12 ± 238.6	0.866		89.72 ± 40.4	51.63 ± 59.7	0.505		79.50 ± 45.3	323.75 ± 289.4	0.027

## Sheet: Supplemental table 4
Supplemental table 4: Clinicopathological features concerning structural disease status
		All group PTC				Classical PTC				Follicular variant PTC				Agressive variants PTC
		Structural Disease	Structural Disease			Structural Disease	Structural Disease			Structural Disease	Structural Disease			Structural Disease	Structural Disease
		n	No	Yes	p-value	n	No	Yes	p-value	n	No	Yes	p-value	n	No	Yes	p-value
Gender		241				157				55				9
	Female		186 (86.1%)	16 (64.0%)	0.004		123 (87.2%)	12 (75.0%)	0.245		41 (80.4%)	2 (50.0%)	0.156		6 (100.0%)	2 (66.7%)	0.083
	Male		30 (13.9%)	9 (36.0%)			18 (12.8%)	4 (25.0%)			10 (19.6%)	2 (50.0%)			0 (0.0%)	1 (33.3%)
Age		241				157				55				9
	Mean ± Std		51.42 ± 14.8	53.8 ± 18.3	0.527		50.53 ± 13.9	52.52 ± 19.9	0.607		53.30 ± 16.3	66.8 ± 7.3	0.110		62.67 ± 11.7	47.40 ± 17.3	0.154
Age cut-off 55 year old		241				157				55				9
	<55		122 (56.5%)	13 (52.0%)	0.669		84 (59.6%)	10 (62.5%)	0.821		26 (51.0%)	0 (0.0%)	0.113		1 (16.7%)	2 (66.7%)	0.226
	≥ 55		94 (43.5.%)	12 (48.0%)			57 (40.4%)	6 837.5%)			25 (49.0%)	4 (100.0%)			5 (83.3%)	1 (33.3%)
Lymph node dissection		241				157				55				9
	Absent		199 (92.1%)	14 (56.0%)	<0.001		127 (90.1%)	10 (62.5%)	0.002		49 (96.1%)	3 (75.0%)	0.206		6 (100.0%)	0 (0.0%)	0.12
	Present		17 (7.9%)	11 (44.0%)			14 (9.9%)	6 (37.5%)			2 (3.9%)	1 (25.0%)			0 (0.0%)	3 (100.0%)
Nodule size		241				157				55				9
	Mean ± Std		13.62 ± 9.5	22.84 ± 14.6	<0.001		12.88 ± 8.6	23.63 ± 10.4	<0.001		14.90 ± 11.9	14.25 ± 14.4	0.770		13.17 ± 5.6	38.33 ± 27.5	0.028
Nodule size		241				157				55				9
	mPTC		92 (42.6%)	5 (20.0%)	0.032		64 (45.4%)	2 (12.5%)	0.014		21 (42.1%)	2 (50.0%)	1.000		2 (33.3%)	0 (0.0%)	0.500
	No mPTC		124 (57.4%)	20 (80.0%)			77 (54.6%)	14 (87.5%)			30 (58.8%)	2 (50.0%)			4 (66.7%)	3 (100.0%)
Psammoma bodies		237				156				54				9
	Absent		147 (68.4%)	8 (36.4%)	0.003		81 (57.4%)	3 (20.0%)	0.007		47 (92.2%)	3 (100.0%)	1.000		5 (83.3%)	1 (33.3%)	0.226
	Present		68 (31.6%)	14 (63.6%)			60 (42.6%)	12 (80.0%)			4 (7.8%)	0 (0.0%)			1 (16.7%)	2 (66.7%)
Dystrophic calcification		238				156				55				9
	Absent		168 (78.1%)	13 (56.5%)	0.021		107 (75.9%)	6 (40.0%)	0.003		43 (84.3%)	3 (75.0%)	1.000		5 (83.3%)	3 (100.0%)	1.000
	Present		47 (21.9%)	10 (43.5%)			34 (24.1%)	9 (60.0%)			8 (15.7%)	1 (25.0%)			1 (167%)	0 (0.0%)
Necrosis		237				156				54				9
	Absent		214 (99.5%)	18 (81.8%)	<0.001		141 (100.0%)	12 (80.0%)	0.001		51 (100.0%)	2 (66.7%)	0.056		6 (100.0%)	3 (100.0%)
	Present		1 (0.5%)	4 (18.2%)			0 (.0%)	3 (20.0%)			0 (0.0%)	1 (33.3%)			0 (0.0%)	0 (0.0%)
Lymphatic invasion		237				156				54				9
	Absent		181 (84.2%)	9 (40.9%)	<0.001		114 (80.9%)	6 (40.0%)	<0.001		47 (92.2%)	2 (66.7%)	0.257		4 (66.7%)	1 (33.3%)	0.524
	Present		34 (15.8%)	13 (59.1%)			27 (19.1%)	9 (60.0%)			4 (7.8%)	1 (33.3%)			2 (33.3%)	2 (66.7%)
Venous invasion		239				157				55				9
	Absent		202 (94.0%)	21 (87.5%)	0.208		137 (97.2%)	16 (100.0%)	1.000		45 (88.2%)	2 (50.0%)	0.097		6 (100.0%)	2 (66.7%)	0.333
	Present		13 (6.0%)	3 (12.5%)			4 (2.8%)	0 (0.0%)			6 (11.%)	2 (50.0%)			0 (0.0%)	1 (33.3%)
Gross extrathyroidal extension		240				157				55				9
	Absent		211 (97.7%)	19 (79.2%)	0.001		137 (97.2%)	14 (87.5%)	0.115		51 (100.0%)	3 (75.0%)	0.073		5 (83.3%)	1 (33.3%)	0.464
	Present		5 (2.3%)	5 (20.8%)			4 (2.8%)	2 (12.5%)			0 (0.0%)	1 (25.0%)			1 (16.7%)	2 (66.7%)
Lateral lymph node metastases		241				157				55				9
	Absent		207 (95.8%)	18 (72.0%)	<0.001		133 (94.3%)	11 (68.8%)	0.005		50 (98.0%)	4 (100.0%)	1.000		6 (100.0%)	1 (33.3%)	0.083
	Present		9 (4.2%)	7 (28.0%)			8 (5.7%)	5 (31.3%)			1 (2.0%)	0 (0.0%)			0 (0.0%)	2 (66.7%)
Extranodal extension of lateral lymph node metastases		241				157				55				9
	Absent		214 (99.1%)	22 (88.0%)	0.009		139 (98.6%)	14 (87.5%)	0.052		51 (100.0%)	4 (100.0%)			6 (100.0%)	2 (66.7%)	0.333
	Present		2 (0.9%)	3 (12.0%)			2 (1.4%)	2 (12.5%)			0 (0.0%)	0 (0.0%)			0 (0.0%)	1 (33.3%)
Ressection margins		240				157				55				9
	R0		194 (89.8%)	15 (62.5%)	<0.001		126 (89.4%)	10 (62.5%)	0.003		45 (88.2%)	3 (75.0%)	0.429		6 (100.0%)	1 (33.3%)	0.083
	R1		22 (10.2%)	9 (37.5%)			15 (10.6%)	6 (37.5%)			6 (11.8%)	1 (25.0%)			0 (0.0%)	2 (66.7%)
Second surgical procedure		238				156				54				9
	Absent		211 (99.1%)	9 (36.0%)	<0.001		138 (98.6%)	6 (37.5%)	<0.001		50 (100.0%)	2 (50.0%)	0.004		6 (100.0%)	0 (0.0%)	0.012
	Present		2 (0.9%)	16 (64.0%)			2 (1.4%)	10 (62.5%)			0 (0.0%)	2 (50.0%)			0 (0.0%)	3 (100.0%)
Number RAI treatments		182				121				37				8
	1		149 (94.9%)	7 (28.0%)	<0.001		98(93.3%)	4 (25.0%)	<0.001		32 (97.0%)	1 (25.0%)	0.002		5 (100.0%)	1 (33.3%)	0.107
	>1		8 (5.1%)	18 (72.0%)			7 (6.7%)	12 (75.0%)			1 (3.0%)	3 (75.0%)			0 (0.0%)	2 (66.7%)
Global dosage of RAI		241								55				9
	Mean ± Std		85.78 ± 69.0	307.54 ± 178.4	<0.001		91.80 ± 75.8	291.15 ± 137.3	<0.001		70.01 ± 55.4	372.05 ± 259.6	0.007		83.97 ± 42.0	396.23 ± 306.7	0.020

## Sheet: Supplemental table 5
Supplemental table 5: Clinicopathological features concerning PTC specific mortality
		All group PTC				Classical PTC				Follicular variant PTC				Agressive variants PTC
		Mortality				Mortality				Mortality				Mortality
		n	No	Yes	p-value	n	No	Yes	p-value	n	No	Yes	p-value	n	No	Yes	p-value
Gender		241				157				55				9
	Female		198 (85.3%)	4 (44.4%)	0.007		133 (86.9%)	2 (50.0%)	0.095		42 (79.2%)	1 (50.0%)	1.000		6 (100.0%)	1 (33.3%)	0.083
	Male		34 (14.7%)	5 (55.6%)			20 (13.1%)	2 (50.0%)			11 (20.8%)	1 (50.0%)			0 (0.0%)	2 (66.7%)
Age		241				157				55				9
	Mean ± Std		51.19 ± 14.9	64.21 ± 17.5	0.011		50.10 ± 14.1	75.25 ± 11.3	0.001		53.78 ± 16.2	67.37 ± 11.0	0.248		62.67 ± 11.7	47.40 ± 17.3	0.263
Age cut-off 55 year old		241				157				55				9
	<55		133 (57.3%)	2 (22.2%)	0.046		94 (61.4%)	0 (0.0%)	0.024		26 (49.1%)	0 (0.0%)	0.492		1 (16.7%)	2 (66.7%)	0.226
	≥ 55		99 (42.7%)	7 (77.8%)			59 (38.6%)	4 (100.0%)			27 (50.9%)	2 (100.0%)			5 (83.3%)	1 (33.3%)
Lymph node dissection		241				157				55				9
	Absent		209 (90,1%)	4 (44.4%)	0.001		135 (88.2%)	2 (50.0%)	0.079		50 (94.3%)	2 (100.0%)	1.000		6 (100.0%)	0 (0.0%)	0.012
	Present		23 (9.9%)	5 (55.6%)			18 (11.8%)	2 (50.0%)			3 (5.7%)	0 (0.0%)			0 (0.0%)	3 (100.0%)
Nodule size		241				157				55				9
	Mean ± Std		13.99 ± 9.72	29.78 ± 17.03	<0.001		13.68 ± 9.2	25.25 ± 11.6	0.014		14.43 ± 12.0	26.0 ± 8.5	0.066		13.17 ± 5.6	38.3 ± 27.5	0.028
Necrosis		237				156				54				9
	Absent		227 (99.1%)	5 (62.5%)	<0.001		152 (99.3%)	1 (33.3%)	0.001		52 (100.0%)	1 (50.0%)	0.037		6 (100.0%)	3 (100.0%)
	Present		2 (0.9%)	3 (37.5%)			1 (0.7%)	2 (66.7%)			0 (0.0%)	1 (50.0%)			0 (0.0%)	0 (0.0%)
Lymph vessel invasion		237				156				54				9
	Absent		187 (81.7%)	3 (37.5%)	0.009		119 (77.8%)	1 (33.3%)	0.133		48 (92.3%)	1 (50.0%)	0.043		4 (66.7%)	1 (33.3%)	0.343
	Present		42 (18.3%)	5 (62.5%)			34 (22.2%)	2 (66.7%)			4 (7.7%)	1 (50.0%)			2 (33.3%)	2 (66.7%)
Venous invasion		239				157				55
	Absent		217 (94.3%)	6 (66.7%)	0.016		149 (97.4%)	4 (100.0%)	1.000		47 (88.7%)	0 (0.0%)	0.019	9	6 (100.0%)	2 (66.7%)	0.134
	Present		13 (5.7%)	3 (33.3%)			4 (2.6%)	0 (0.0%)			6 (11.3%)	2 (100.0%)			0 (0.0%)	1 (33.3%)
Gross extrathyroidal extension		240				157				55				9
	Absent		224 (97.0%)	6 (66.7%)	0.004		147 (96.1%)	4 (100.0%)	1.000		53 (100.0%)	1 (50.0%)	0.036		5 (83.3%)	1 (33.3%)	0.333
	Present		7 (3.0%)	3 (33.3%)			6 (3.9%)	0 (0.0%)			0 (0.0%)	1 (50.0%)			1 (16.7%)	2 (66.7%)
Lateral lymph node metastases		241				157				55				9
	Absent		220 (94.8%)	5 (55.6%)	0.001		142 (92.8%)	2 (50.0%)	0.035		52 (98.1%)	2 (100.0%)	1.000		6 (100.0%)	1 (33.3%)	0.083
	Present		12 (5.2%)	4 (44.4%)			11 (7.2%)	2 (50.0%)			1 (1.9%)	0 (0.0%)			0 (0.0%)	2 (66.7%)
Extranodal extension of lateral lymph node metastases		16				13				55				9
	Absent		230 (99.1%)	6 (66.7%)	<0.001		151 (98.7%)	2 (50.0%)	0.003		53 (100.0%)	2 (100.0%)			6 (100.0%)	2 (66.7%)	0.333
	Present		2 (0.9%)	3 (33.3%)			2 (1.3%)	2 (50.0%)			0 (0.0%)	0 (0.0%)			0 (0.0%)	1 (33.3%)
Ressection margins		240				157				55				3
	R0		204 (88.3%)	5 (55.6%)	0.018		133 (86.9%)	3 (75.0%)	0.440		47 (88.7%)	1 (50.0%)	0.240		6 (100.0%)	1 (33.3%)	0.083
	R1/R2		27 (11.7%)	4 (44.4%)			20 (13.1%)	1 (25.0%)			6 (11.3%)	1 (50.0%)			0 (0.0%)	2 (66.7%)
N stage		241				157				55				9
	N0		202 (87.1%)	5 (55.6%)	0.025		130 (85.0%)	2 (50.0%)	0.119		49 (92.5%)	2 (100.0%)	1.000		6 (100.0%)	1 (33.3%)	0.083
	N1		30 (12.9%)	4 (44.4%)			23 (15.0%)	2 (50.0%)			4 (7.5%)	0 (0.0%)			0 (0.0%)	2 (66.7%)
Distant metastasis at surgery		241				157				55				9
	M0		232 (100.0%)	5 (55.6%)	<0.001		153 (100.0%)	2 (50.0%)	<0.001		53 (100.0%)	0 (0.0%)	0.001		6 (100.0%)	3 (100.0%)
	M1		0 (0.0%)	4 (44.4%)			0 (0.0%)	2 (50.0%)			0 (0.0%)	2 (100.0%)			0 (0.0%)	0 (0.0%)
Second surgical procedure		238				156				54				9
	Absent		215 (93.4%)	5 (55.6%)	0.002		141 (92.8%)	3 (75.0%)	0.276		50 (96.2%)	2 (100.0%)	1.000		6 (100.0%)	0 (0.0%)	0.012
	Present		14 (6.1%)	4 (44.4%)			11 (7.2%)	1 (25.0%)			2 (3.8%)	0 (0.0%)			0 (0.0%)	3 (100.0%)
Number RAI treatments		182				121				37				8
	1		153 (88.4%)	3 (33.3%)	<0.001		101 (86.3%)	1 (25.0%)	0.012		32 (91.4%)	1 (50.0%)	0.207		5 (100.0%)	1 (33.3%)	0.107
	>1		20 (11.6%)	6 (66.7%)			16 (13.7%)	3 (75.0%)			3 (8.6%)	1 (50.0%)			0 (0.0%)	2 (66.7%)
Global dosage of RAI		241				157				55				9
	Mean ± Std		98.64 ± 88.17	370.7 ± 238.37	<0.001		106.35 ± 95.7	332.38 ± 149.1	0.002		80.07 ± 75.7	407.55 ± 434.9	0.210		83.97 ± 42.0	396.23 ± 306.7	0.020
